# Supplementary material for: Disentangling the causes of temporal variation in the opportunity for sexual selection
Source: Nat Commun. 2023 Feb 22;14:1006. doi: 10.1038/s41467-023-36536-7 (PMC9947164; doi:10.1038/s41467-023-36536-7)
Supplement: Supplementary file 4 — Source Data [file 41467_2023_36536_MOESM4_ESM.xlsx]

## Sheet: Figure 1
Figure 1: Short-term temporal dynamics in the opportunity for precopulatory sexual selection across species.
Mean (95% c.i) values for the opportunity for precopulatory sexual selection (IM) across vertebrate and invertebrates species over time (days) during a breeding period
COLUMN	DESCRIPTION
Species	Species scientific name
Day_order	Day of the mating trial
Sex	Male vs Female
Method	Method of IM calculation. Daily, mating success is calculated independently on each day. Cumulative, mating success is calculated cumulatively over the preceding days.
Im	Mean opportunity for precopulatory sexual selection (Im).
ci.lwr	Upper limit of the 95% confidence intervals of Im
ci.upr	Lower limit of the 95% confidence intervals of Im
upper.sim	Upper limit of the 95% range of the simulated Im values
lower.sim	Lower limit of the 95% range of the simulated Im values
Species	Day_order	Sex	Method	Im	ci.lwr	ci.upr	upper.sim	lower.sim
cricket	1	Male	Daily	1.60714	NA	NA	NA	NA
cricket	1	Male	Cumulative	1.60714	NA	NA	4.28571	1.60714
cricket	2	Male	Daily	4.28571	NA	NA	NA	NA
cricket	2	Male	Cumulative	1.50794	NA	NA	3.09524	0.714286
cricket	3	Male	Daily	1.22449	NA	NA	NA	NA
cricket	3	Male	Cumulative	0.686384	NA	NA	1.69085	0.428571
cricket	4	Male	Daily	1.22449	NA	NA	NA	NA
cricket	4	Male	Cumulative	0.522432	NA	NA	1.1516	0.256789
cricket	5	Male	Daily	2.94643	NA	NA	NA	NA
cricket	5	Male	Cumulative	0.450127	NA	NA	0.978836	0.212384
cricket	6	Male	Daily	1.22449	NA	NA	NA	NA
cricket	6	Male	Cumulative	0.30971	NA	NA	0.780552	0.179807
cricket	7	Male	Daily	2.94643	NA	NA	NA	NA
cricket	7	Male	Cumulative	0.31746	NA	NA	0.689484	0.152002
cricket	8	Male	Daily	6.96429	NA	NA	NA	NA
cricket	8	Male	Cumulative	0.308666	NA	NA	0.654284	0.143702
cricket	9	Male	Daily	2.94643	NA	NA	NA	NA
cricket	9	Male	Cumulative	0.219257	NA	NA	0.586735	0.131195
cricket	10	Male	Daily	1.60714	NA	NA	NA	NA
cricket	10	Male	Cumulative	0.158119	NA	NA	0.508372	0.113422
cricket	11	Male	Daily	2.14286	NA	NA	NA	NA
cricket	11	Male	Cumulative	0.141061	NA	NA	0.461415	0.105399
cricket	13	Male	Daily	4.28571	NA	NA	NA	NA
cricket	13	Male	Cumulative	0.145218	NA	NA	0.435342	0.0970018
cricket	14	Male	Daily	1.60714	NA	NA	NA	NA
cricket	14	Male	Cumulative	0.161284	NA	NA	0.392857	0.0867802
cricket	15	Male	Daily	4.28571	NA	NA	NA	NA
cricket	15	Male	Cumulative	0.142243	NA	NA	0.373661	0.0825033
cricket	16	Male	Daily	15	NA	NA	NA	NA
cricket	16	Male	Cumulative	0.115951	NA	NA	0.366837	0.0814561
cricket	17	Male	Daily	2.14286	NA	NA	NA	NA
cricket	17	Male	Cumulative	0.10183	NA	NA	0.34178	0.0742885
cricket	18	Male	Daily	15	NA	NA	NA	NA
cricket	18	Male	Cumulative	0.10183	NA	NA	0.339687	0.073137
cricket	19	Male	Daily	1.60714	NA	NA	NA	NA
cricket	19	Male	Cumulative	0.0830904	NA	NA	0.30506	0.0661626
cricket	20	Male	Daily	15	NA	NA	NA	NA
cricket	20	Male	Cumulative	0.079491	NA	NA	0.302463	0.0661626
cricket	21	Male	Daily	4.28571	NA	NA	NA	NA
cricket	21	Male	Cumulative	0.0673067	NA	NA	0.290358	0.063244
cricket	23	Male	Daily	15	NA	NA	NA	NA
cricket	23	Male	Cumulative	0.0685714	NA	NA	0.28573	0.0628571
cricket	24	Male	Daily	15	NA	NA	NA	NA
cricket	24	Male	Cumulative	0.0582459	NA	NA	0.281065	0.0614369
cricket	26	Male	Daily	6.96429	NA	NA	NA	NA
cricket	26	Male	Cumulative	0.069738	NA	NA	0.275368	0.0590528
cricket	31	Male	Daily	15	NA	NA	NA	NA
cricket	31	Male	Cumulative	0.0745073	NA	NA	0.274554	0.0585938
cricket	32	Male	Daily	15	NA	NA	NA	NA
cricket	32	Male	Cumulative	0.078683	NA	NA	0.269996	0.0585938
cricket	34	Male	Daily	15	NA	NA	NA	NA
cricket	34	Male	Cumulative	0.0921027	NA	NA	0.265216	0.0582459
cricket	35	Male	Daily	15	NA	NA	NA	NA
cricket	35	Male	Cumulative	0.094969	NA	NA	0.260673	0.0577925
cricket	36	Male	Daily	6.96429	NA	NA	NA	NA
cricket	36	Male	Cumulative	0.0993076	NA	NA	0.254649	0.0553678
cricket	37	Male	Daily	15	NA	NA	NA	NA
cricket	37	Male	Cumulative	0.105289	NA	NA	0.251332	0.0538884
cricket	38	Male	Daily	15	NA	NA	NA	NA
cricket	38	Male	Cumulative	0.106332	NA	NA	0.248657	0.0534901
cricket	41	Male	Daily	6.96429	NA	NA	NA	NA
cricket	41	Male	Cumulative	0.102769	NA	NA	0.243203	0.0519461
cricket	42	Male	Daily	6.96429	NA	NA	NA	NA
cricket	42	Male	Cumulative	0.0952261	NA	NA	0.238584	0.0519031
cricket	1	Female	Daily	2.625	NA	NA	NA	NA
cricket	1	Female	Cumulative	2.625	NA	NA	6.3	2.625
cricket	2	Female	Daily	6.3	NA	NA	NA	NA
cricket	2	Female	Cumulative	2.48889	NA	NA	3.77344	1.4
cricket	3	Female	Daily	2.1	NA	NA	NA	NA
cricket	3	Female	Cumulative	1.53398	NA	NA	2.184	0.672656
cricket	4	Female	Daily	2.1	NA	NA	NA	NA
cricket	4	Female	Cumulative	1.31901	NA	NA	1.50003	0.49225
cricket	5	Female	Daily	4.4625	NA	NA	NA	NA
cricket	5	Female	Cumulative	0.841864	NA	NA	1.2432	0.385207
cricket	6	Female	Daily	2.1	NA	NA	NA	NA
cricket	6	Female	Cumulative	0.887988	NA	NA	0.995041	0.303746
cricket	7	Female	Daily	4.4625	NA	NA	NA	NA
cricket	7	Female	Cumulative	0.719444	NA	NA	0.876	0.263227
cricket	8	Female	Daily	9.975	NA	NA	NA	NA
cricket	8	Female	Cumulative	0.690789	NA	NA	0.834478	0.245438
cricket	9	Female	Daily	4.4625	NA	NA	NA	NA
cricket	9	Female	Cumulative	0.642118	NA	NA	0.747055	0.225
cricket	10	Female	Daily	2.625	NA	NA	NA	NA
cricket	10	Female	Cumulative	0.537121	NA	NA	0.655327	0.194141
cricket	11	Female	Daily	3.36	NA	NA	NA	NA
cricket	11	Female	Cumulative	0.368898	NA	NA	0.59052	0.173188
cricket	13	Female	Daily	6.3	NA	NA	NA	NA
cricket	13	Female	Cumulative	0.371405	NA	NA	0.557847	0.166714
cricket	14	Female	Daily	2.625	NA	NA	NA	NA
cricket	14	Female	Cumulative	0.261218	NA	NA	0.502612	0.145313
cricket	15	Female	Daily	6.3	NA	NA	NA	NA
cricket	15	Female	Cumulative	0.271459	NA	NA	0.476587	0.13825
cricket	16	Female	Daily	21	NA	NA	NA	NA
cricket	16	Female	Cumulative	0.234912	NA	NA	0.47069	0.13453
cricket	17	Female	Daily	3.36	NA	NA	NA	NA
cricket	17	Female	Cumulative	0.245868	NA	NA	0.437382	0.12397
cricket	18	Female	Daily	21	NA	NA	NA	NA
cricket	18	Female	Cumulative	0.245868	NA	NA	0.428514	0.123958
cricket	19	Female	Daily	2.625	NA	NA	NA	NA
cricket	19	Female	Cumulative	0.201	NA	NA	0.390359	0.112476
cricket	20	Female	Daily	21	NA	NA	NA	NA
cricket	20	Female	Cumulative	0.196628	NA	NA	0.387674	0.109679
cricket	21	Female	Daily	6.3	NA	NA	NA	NA
cricket	21	Female	Cumulative	0.174105	NA	NA	0.37066	0.1064
cricket	23	Female	Daily	21	NA	NA	NA	NA
cricket	23	Female	Cumulative	0.20832	NA	NA	0.363462	0.102891
cricket	24	Female	Daily	21	NA	NA	NA	NA
cricket	24	Female	Cumulative	0.209782	NA	NA	0.359332	0.102515
cricket	26	Female	Daily	9.975	NA	NA	NA	NA
cricket	26	Female	Cumulative	0.211243	NA	NA	0.348976	0.0991736
cricket	31	Female	Daily	21	NA	NA	NA	NA
cricket	31	Female	Cumulative	0.19718	NA	NA	0.345354	0.0977543
cricket	32	Female	Daily	21	NA	NA	NA	NA
cricket	32	Female	Cumulative	0.197203	NA	NA	0.341721	0.0952663
cricket	34	Female	Daily	21	NA	NA	NA	NA
cricket	34	Female	Cumulative	0.190123	NA	NA	0.338503	0.0952663
cricket	35	Female	Daily	21	NA	NA	NA	NA
cricket	35	Female	Cumulative	0.196133	NA	NA	0.333763	0.0938438
cricket	36	Female	Daily	9.975	NA	NA	NA	NA
cricket	36	Female	Cumulative	0.2	NA	NA	0.327118	0.0911957
cricket	37	Female	Daily	21	NA	NA	NA	NA
cricket	37	Female	Cumulative	0.204332	NA	NA	0.320747	0.0893004
cricket	38	Female	Daily	21	NA	NA	NA	NA
cricket	38	Female	Cumulative	0.214089	NA	NA	0.31997	0.0885447
cricket	41	Female	Daily	9.975	NA	NA	NA	NA
cricket	41	Female	Cumulative	0.223068	NA	NA	0.311111	0.0883599
cricket	42	Female	Daily	9.975	NA	NA	NA	NA
cricket	42	Female	Cumulative	0.238871	NA	NA	0.303529	0.086268
junglefowl	1	Female	Cumulative	0.818621	0.631153	1.00609	1.18107	0.136364
junglefowl	1	Female	Daily	0.818621	0.631153	1.00609	NA	NA
junglefowl	2	Female	Cumulative	0.51401	0.424123	0.603897	0.567273	0.0751011
junglefowl	2	Female	Daily	1.04581	0.831188	1.26042	NA	NA
junglefowl	3	Female	Cumulative	0.393872	0.314713	0.473031	0.350733	0.0493578
junglefowl	3	Female	Daily	1.27506	0.883985	1.66614	NA	NA
junglefowl	4	Female	Cumulative	0.294255	0.233358	0.355152	0.229001	0.033161
junglefowl	4	Female	Daily	0.854061	0.694191	1.01393	NA	NA
junglefowl	5	Female	Cumulative	0.256453	0.20012	0.312786	0.166105	0.023662
junglefowl	5	Female	Daily	1.07497	0.638931	1.51101	NA	NA
junglefowl	6	Female	Cumulative	0.230018	0.172141	0.287895	0.125079	0.0177273
junglefowl	6	Female	Daily	0.940889	0.744027	1.13775	NA	NA
junglefowl	7	Female	Cumulative	0.192253	0.143768	0.240737	0.0947577	0.0134044
junglefowl	7	Female	Daily	0.944793	0.628759	1.26083	NA	NA
junglefowl	8	Female	Cumulative	0.168789	0.122976	0.214602	0.0726782	0.0104895
junglefowl	8	Female	Daily	0.85703	0.721067	0.992993	NA	NA
junglefowl	9	Female	Cumulative	0.15351	0.107625	0.199394	0.0587498	0.00834794
junglefowl	9	Female	Daily	1.08683	0.717324	1.45634	NA	NA
junglefowl	10	Female	Cumulative	0.150666	0.103301	0.19803	0.0477462	0.00630954
junglefowl	10	Female	Daily	0.964843	0.762443	1.16724	NA	NA
junglefowl	1	Male	Cumulative	0.897507	0.585019	1.20999	1.04938	0.102829
junglefowl	1	Male	Daily	0.897507	0.585019	1.20999	NA	NA
junglefowl	2	Male	Cumulative	0.66727	0.433893	0.900648	0.493827	0.0584795
junglefowl	2	Male	Daily	1.28332	0.883323	1.68331	NA	NA
junglefowl	3	Male	Cumulative	0.567906	0.396116	0.739697	0.31208	0.0355556
junglefowl	3	Male	Daily	1.29165	0.762826	1.82047	NA	NA
junglefowl	4	Male	Cumulative	0.533155	0.363117	0.703194	0.200357	0.0240252
junglefowl	4	Male	Daily	1.35364	0.91389	1.79339	NA	NA
junglefowl	5	Male	Cumulative	0.462985	0.317448	0.608522	0.143863	0.0170441
junglefowl	5	Male	Daily	0.941964	0.719137	1.16479	NA	NA
junglefowl	6	Male	Cumulative	0.407906	0.276199	0.539614	0.107658	0.0125587
junglefowl	6	Male	Daily	1.14942	0.631244	1.66759	NA	NA
junglefowl	7	Male	Cumulative	0.37182	0.251423	0.492217	0.0826446	0.00999615
junglefowl	7	Male	Daily	1.07814	0.848436	1.30785	NA	NA
junglefowl	8	Male	Cumulative	0.358201	0.237984	0.478419	0.0646764	0.0075156
junglefowl	8	Male	Daily	1.06521	0.776416	1.354	NA	NA
junglefowl	9	Male	Cumulative	0.33557	0.227153	0.443988	0.0519849	0.00555499
junglefowl	9	Male	Daily	1.22904	0.91171	1.54637	NA	NA
junglefowl	10	Male	Cumulative	0.299802	0.218636	0.380967	0.0418325	0.00452005
junglefowl	10	Male	Daily	0.985426	0.707534	1.26332	NA	NA
frog	1	Female	Daily	12	NA	NA	NA	NA
frog	1	Female	Cumulative	12	NA	NA	12	12
frog	19	Female	Daily	12	NA	NA	NA	NA
frog	19	Female	Cumulative	5.45455	NA	NA	12	5.45455
frog	22	Female	Daily	12	NA	NA	NA	NA
frog	22	Female	Cumulative	3.27273	NA	NA	6.18182	3.27273
frog	39	Female	Daily	12	NA	NA	NA	NA
frog	39	Female	Cumulative	2.18182	NA	NA	6.18182	2.18182
frog	44	Female	Daily	12	NA	NA	NA	NA
frog	44	Female	Cumulative	2.18182	NA	NA	4.66909	1.52727
frog	52	Female	Daily	12	NA	NA	NA	NA
frog	52	Female	Cumulative	1.52727	NA	NA	4	1.09091
frog	54	Female	Daily	12	NA	NA	NA	NA
frog	54	Female	Cumulative	1.81818	NA	NA	2.91651	0.779221
frog	55	Female	Daily	5.45455	NA	NA	NA	NA
frog	55	Female	Cumulative	0.954545	NA	NA	2.62626	0.545455
frog	60	Female	Daily	12	NA	NA	NA	NA
frog	60	Female	Cumulative	0.686869	NA	NA	2.30303	0.48
frog	64	Female	Daily	12	NA	NA	NA	NA
frog	64	Female	Cumulative	0.686869	NA	NA	2.05091	0.48
frog	68	Female	Daily	3.27273	NA	NA	NA	NA
frog	68	Female	Cumulative	0.686869	NA	NA	1.62023	0.378479
frog	75	Female	Daily	12	NA	NA	NA	NA
frog	75	Female	Cumulative	0.686869	NA	NA	1.4653	0.247273
frog	78	Female	Daily	12	NA	NA	NA	NA
frog	78	Female	Cumulative	0.686869	NA	NA	1.41091	0.247273
frog	80	Female	Daily	12	NA	NA	NA	NA
frog	80	Female	Cumulative	0.48	NA	NA	1.30985	0.238636
frog	82	Female	Daily	12	NA	NA	NA	NA
frog	82	Female	Cumulative	0.48	NA	NA	1.25253	0.222712
frog	84	Female	Daily	12	NA	NA	NA	NA
frog	84	Female	Cumulative	0.531931	NA	NA	1.17172	0.222712
frog	85	Female	Daily	12	NA	NA	NA	NA
frog	85	Female	Cumulative	0.531931	NA	NA	1.12113	0.218182
frog	87	Female	Daily	12	NA	NA	NA	NA
frog	87	Female	Cumulative	0.531931	NA	NA	1.06909	0.20202
frog	90	Female	Daily	12	NA	NA	NA	NA
frog	90	Female	Cumulative	0.363636	NA	NA	1.0167	0.185529
frog	92	Female	Daily	12	NA	NA	NA	NA
frog	92	Female	Cumulative	0.535772	NA	NA	0.963052	0.185529
frog	93	Female	Daily	12	NA	NA	NA	NA
frog	93	Female	Cumulative	0.535772	NA	NA	0.910594	0.171163
frog	97	Female	Daily	12	NA	NA	NA	NA
frog	97	Female	Cumulative	0.535772	NA	NA	0.864066	0.171163
frog	108	Female	Daily	12	NA	NA	NA	NA
frog	108	Female	Cumulative	0.535772	NA	NA	0.818182	0.153268
frog	124	Female	Daily	12	NA	NA	NA	NA
frog	124	Female	Cumulative	0.512059	NA	NA	0.814573	0.148148
frog	139	Female	Daily	5.45455	NA	NA	NA	NA
frog	139	Female	Cumulative	0.512059	NA	NA	0.731345	0.144712
frog	145	Female	Daily	12	NA	NA	NA	NA
frog	145	Female	Cumulative	0.512059	NA	NA	0.722783	0.138796
frog	151	Female	Daily	12	NA	NA	NA	NA
frog	151	Female	Cumulative	0.363636	NA	NA	0.690694	0.130909
frog	1	Male	Daily	14	NA	NA	NA	NA
frog	1	Male	Cumulative	14	NA	NA	14	14
frog	19	Male	Daily	14	NA	NA	NA	NA
frog	19	Male	Cumulative	6.46154	NA	NA	14	6.46154
frog	22	Male	Daily	14	NA	NA	NA	NA
frog	22	Male	Cumulative	3.94872	NA	NA	7.29915	3.94872
frog	39	Male	Daily	14	NA	NA	NA	NA
frog	39	Male	Cumulative	2.69231	NA	NA	6.46154	2.69231
frog	44	Male	Daily	14	NA	NA	NA	NA
frog	44	Male	Cumulative	2.69231	NA	NA	5.55692	1.93846
frog	52	Male	Daily	14	NA	NA	NA	NA
frog	52	Male	Cumulative	1.93846	NA	NA	3.94872	1.4359
frog	54	Male	Daily	14	NA	NA	NA	NA
frog	54	Male	Cumulative	1.4359	NA	NA	3.53846	1.07692
frog	55	Male	Daily	6.46154	NA	NA	NA	NA
frog	55	Male	Cumulative	1.27885	NA	NA	2.83191	0.598291
frog	60	Male	Daily	14	NA	NA	NA	NA
frog	60	Male	Cumulative	1.34283	NA	NA	2.54154	0.732308
frog	64	Male	Daily	14	NA	NA	NA	NA
frog	64	Male	Cumulative	1.34283	NA	NA	2.28735	0.542912
frog	68	Male	Daily	7.29915	NA	NA	NA	NA
frog	68	Male	Cumulative	1.34283	NA	NA	1.84615	0.43969
frog	75	Male	Daily	14	NA	NA	NA	NA
frog	75	Male	Cumulative	1.34283	NA	NA	1.67043	0.43842
frog	78	Male	Daily	14	NA	NA	NA	NA
frog	78	Male	Cumulative	1.34283	NA	NA	1.53846	0.336538
frog	80	Male	Daily	14	NA	NA	NA	NA
frog	80	Male	Cumulative	1.03385	NA	NA	1.47937	0.331648
frog	82	Male	Daily	14	NA	NA	NA	NA
frog	82	Male	Cumulative	1.03385	NA	NA	1.37503	0.319088
frog	84	Male	Daily	14	NA	NA	NA	NA
frog	84	Male	Cumulative	1.29053	NA	NA	1.27885	0.3013
frog	85	Male	Daily	14	NA	NA	NA	NA
frog	85	Male	Cumulative	1.29053	NA	NA	1.24976	0.28
frog	87	Male	Daily	14	NA	NA	NA	NA
frog	87	Male	Cumulative	1.29053	NA	NA	1.18462	0.25641
frog	90	Male	Daily	14	NA	NA	NA	NA
frog	90	Male	Cumulative	1.01709	NA	NA	1.10923	0.25641
frog	92	Male	Daily	14	NA	NA	NA	NA
frog	92	Male	Cumulative	1.15339	NA	NA	1.07692	0.231405
frog	93	Male	Daily	14	NA	NA	NA	NA
frog	93	Male	Cumulative	1.15339	NA	NA	1.00876	0.231405
frog	97	Male	Daily	14	NA	NA	NA	NA
frog	97	Male	Cumulative	1.15339	NA	NA	0.979021	0.205613
frog	108	Male	Daily	14	NA	NA	NA	NA
frog	108	Male	Cumulative	1.15339	NA	NA	0.925292	0.2016
frog	124	Male	Daily	14	NA	NA	NA	NA
frog	124	Male	Cumulative	1.07692	NA	NA	0.885753	0.2016
frog	139	Male	Daily	6.46154	NA	NA	NA	NA
frog	139	Male	Cumulative	1.07692	NA	NA	0.8288	0.184658
frog	145	Male	Daily	14	NA	NA	NA	NA
frog	145	Male	Cumulative	1.07692	NA	NA	0.805107	0.172053
frog	151	Male	Daily	14	NA	NA	NA	NA
frog	151	Male	Cumulative	1.13436	NA	NA	0.769231	0.162735
jackdaw	1	Male	Daily	0.5625	NA	NA	NA	NA
jackdaw	1	Male	Cumulative	0.5625	NA	NA	1.40625	0.140625
jackdaw	2	Male	Daily	0.321429	NA	NA	NA	NA
jackdaw	2	Male	Cumulative	0.321429	NA	NA	0.371901	0.045
jackdaw	3	Male	Daily	0.321429	NA	NA	NA	NA
jackdaw	3	Male	Cumulative	0.321429	NA	NA	0.203906	0.0255682
jackdaw	4	Male	Daily	0.140625	NA	NA	NA	NA
jackdaw	4	Male	Cumulative	0.140625	NA	NA	0.131836	0.0171
jackdaw	5	Male	Daily	0.140625	NA	NA	NA	NA
jackdaw	5	Male	Cumulative	0.140625	NA	NA	0.0872576	0.01125
jackdaw	6	Male	Daily	0.321429	NA	NA	NA	NA
jackdaw	6	Male	Cumulative	0.140625	NA	NA	0.0615234	0.00780742
jackdaw	7	Male	Daily	0.140625	NA	NA	NA	NA
jackdaw	7	Male	Cumulative	0.140625	NA	NA	0.0468639	0.00548884
jackdaw	8	Male	Daily	0.140625	NA	NA	NA	NA
jackdaw	8	Male	Cumulative	0.140625	NA	NA	0.0355212	0.00379491
jackdaw	9	Male	Daily	0.140625	NA	NA	NA	NA
jackdaw	9	Male	Cumulative	0.140625	NA	NA	0.0273438	0.0033284
jackdaw	10	Male	Daily	0.140625	NA	NA	NA	NA
jackdaw	10	Male	Cumulative	0.140625	NA	NA	0.0195312	0.00252363
jackdaw	11	Male	Daily	0.140625	NA	NA	NA	NA
jackdaw	11	Male	Cumulative	0.140625	NA	NA	0.0168887	0.00140625
jackdaw	12	Male	Daily	0.773438	NA	NA	NA	NA
jackdaw	12	Male	Cumulative	0.2925	NA	NA	0.0144	0.00140625
jackdaw	13	Male	Daily	1.125	NA	NA	NA	NA
jackdaw	13	Male	Cumulative	0.297521	NA	NA	0.0139701	0
jackdaw	14	Male	Daily	0.5625	NA	NA	NA	NA
jackdaw	14	Male	Cumulative	0.421875	NA	NA	0.0109072	0
jackdaw	15	Male	Daily	1.56122	NA	NA	NA	NA
jackdaw	15	Male	Cumulative	0.492604	NA	NA	0.00740132	0
jackdaw	16	Male	Daily	0.321429	NA	NA	NA	NA
jackdaw	16	Male	Cumulative	0.37793	NA	NA	0.00740132	0
jackdaw	17	Male	Daily	0.5625	NA	NA	NA	NA
jackdaw	17	Male	Cumulative	0.311419	NA	NA	0.00721032	0
jackdaw	18	Male	Daily	3.9375	NA	NA	NA	NA
jackdaw	18	Male	Cumulative	0.311419	NA	NA	0.00721032	0
jackdaw	19	Male	Daily	1.40625	NA	NA	NA	NA
jackdaw	19	Male	Cumulative	0.3125	NA	NA	0.00721032	0
jackdaw	20	Male	Daily	2.25	NA	NA	NA	NA
jackdaw	20	Male	Cumulative	0.3125	NA	NA	0.00721032	0
jackdaw	21	Male	Daily	3.9375	NA	NA	NA	NA
jackdaw	21	Male	Cumulative	0.3125	NA	NA	0.00721032	0
jackdaw	22	Male	Daily	9	NA	NA	NA	NA
jackdaw	22	Male	Cumulative	0.3125	NA	NA	0.0072	0
jackdaw	1	Female	Daily	0.5625	NA	NA	NA	NA
jackdaw	1	Female	Cumulative	0.5625	NA	NA	1.33136	0.140625
jackdaw	2	Female	Daily	0.321429	NA	NA	NA	NA
jackdaw	2	Female	Cumulative	0.321429	NA	NA	0.363971	0.0444849
jackdaw	3	Female	Daily	0.321429	NA	NA	NA	NA
jackdaw	3	Female	Cumulative	0.321429	NA	NA	0.203906	0.0255682
jackdaw	4	Female	Daily	0.140625	NA	NA	NA	NA
jackdaw	4	Female	Cumulative	0.140625	NA	NA	0.132353	0.016875
jackdaw	5	Female	Daily	0.140625	NA	NA	NA	NA
jackdaw	5	Female	Cumulative	0.140625	NA	NA	0.0879058	0.0102041
jackdaw	6	Female	Daily	0.321429	NA	NA	NA	NA
jackdaw	6	Female	Cumulative	0.140625	NA	NA	0.0640957	0.00760926
jackdaw	7	Female	Daily	0.140625	NA	NA	NA	NA
jackdaw	7	Female	Cumulative	0.140625	NA	NA	0.0486592	0.00548884
jackdaw	8	Female	Daily	0.140625	NA	NA	NA	NA
jackdaw	8	Female	Cumulative	0.140625	NA	NA	0.0355212	0.00379491
jackdaw	9	Female	Daily	0.140625	NA	NA	NA	NA
jackdaw	9	Female	Cumulative	0.140625	NA	NA	0.0273438	0.0033284
jackdaw	10	Female	Daily	0.140625	NA	NA	NA	NA
jackdaw	10	Female	Cumulative	0.140625	NA	NA	0.0195312	0.00252363
jackdaw	11	Female	Daily	0.140625	NA	NA	NA	NA
jackdaw	11	Female	Cumulative	0.140625	NA	NA	0.0168887	0.00140625
jackdaw	12	Female	Daily	0.457031	NA	NA	NA	NA
jackdaw	12	Female	Cumulative	0.2925	NA	NA	0.0144	0.00140625
jackdaw	13	Female	Daily	0.5625	NA	NA	NA	NA
jackdaw	13	Female	Cumulative	0.464876	NA	NA	0.0133136	0
jackdaw	14	Female	Daily	1.125	NA	NA	NA	NA
jackdaw	14	Female	Cumulative	0.421875	NA	NA	0.0108027	0
jackdaw	15	Female	Daily	0.734694	NA	NA	NA	NA
jackdaw	15	Female	Cumulative	0.612426	NA	NA	0.00740132	0
jackdaw	16	Female	Daily	1.14796	NA	NA	NA	NA
jackdaw	16	Female	Cumulative	0.694336	NA	NA	0.00721032	0
jackdaw	17	Female	Daily	0.5625	NA	NA	NA	NA
jackdaw	17	Female	Cumulative	0.871972	NA	NA	0.00721032	0
jackdaw	18	Female	Daily	3.9375	NA	NA	NA	NA
jackdaw	18	Female	Cumulative	0.871972	NA	NA	0.00721032	0
jackdaw	19	Female	Daily	2.67188	NA	NA	NA	NA
jackdaw	19	Female	Cumulative	0.8125	NA	NA	0.00721032	0
jackdaw	20	Female	Daily	2.25	NA	NA	NA	NA
jackdaw	20	Female	Cumulative	0.8125	NA	NA	0.00721032	0
jackdaw	21	Female	Daily	3.9375	NA	NA	NA	NA
jackdaw	21	Female	Cumulative	0.8125	NA	NA	0.00721032	0
jackdaw	22	Female	Daily	9	NA	NA	NA	NA
jackdaw	22	Female	Cumulative	0.8125	NA	NA	0.0072	0
smonkey	1	Female	Daily	16	NA	NA	NA	NA
smonkey	1	Female	Cumulative	16	NA	NA	16	16
smonkey	13	Female	Daily	7.46667	NA	NA	NA	NA
smonkey	13	Female	Cumulative	4.62222	NA	NA	8.41481	4.62222
smonkey	15	Female	Daily	16	NA	NA	NA	NA
smonkey	15	Female	Cumulative	3.2	NA	NA	7.46667	3.2
smonkey	16	Female	Daily	16	NA	NA	NA	NA
smonkey	16	Female	Cumulative	3.2	NA	NA	6.44267	2.34667
smonkey	17	Female	Daily	16	NA	NA	NA	NA
smonkey	17	Female	Cumulative	2.34667	NA	NA	4.62222	1.77778
smonkey	26	Female	Daily	16	NA	NA	NA	NA
smonkey	26	Female	Cumulative	1.77778	NA	NA	4.15782	1.37143
smonkey	28	Female	Daily	16	NA	NA	NA	NA
smonkey	28	Female	Cumulative	2.06803	NA	NA	3.46122	1.06667
smonkey	29	Female	Daily	7.46667	NA	NA	NA	NA
smonkey	29	Female	Cumulative	1.6	NA	NA	2.93663	0.82963
smonkey	31	Female	Daily	4.62222	NA	NA	NA	NA
smonkey	31	Female	Cumulative	1.04904	NA	NA	2.06391	0.592593
smonkey	33	Female	Daily	16	NA	NA	NA	NA
smonkey	33	Female	Cumulative	1.04904	NA	NA	1.89807	0.50068
smonkey	42	Female	Daily	7.46667	NA	NA	NA	NA
smonkey	42	Female	Cumulative	0.650099	NA	NA	1.73333	0.4
smonkey	44	Female	Daily	16	NA	NA	NA	NA
smonkey	44	Female	Cumulative	0.50068	NA	NA	1.54558	0.40823
smonkey	47	Female	Daily	7.46667	NA	NA	NA	NA
smonkey	47	Female	Cumulative	0.533333	NA	NA	1.32267	0.30434
smonkey	48	Female	Daily	16	NA	NA	NA	NA
smonkey	48	Female	Cumulative	0.533333	NA	NA	1.23733	0.29158
smonkey	50	Female	Daily	16	NA	NA	NA	NA
smonkey	50	Female	Cumulative	0.527797	NA	NA	1.15942	0.287831
smonkey	51	Female	Daily	7.46667	NA	NA	NA	NA
smonkey	51	Female	Cumulative	0.587996	NA	NA	1.06183	0.256081
smonkey	52	Female	Daily	16	NA	NA	NA	NA
smonkey	52	Female	Cumulative	0.554667	NA	NA	1.00741	0.246154
smonkey	56	Female	Daily	16	NA	NA	NA	NA
smonkey	56	Female	Cumulative	0.554667	NA	NA	0.981333	0.237037
smonkey	1	Male	Daily	10	NA	NA	NA	NA
smonkey	1	Male	Cumulative	10	NA	NA	10	10
smonkey	13	Male	Daily	10	NA	NA	NA	NA
smonkey	13	Male	Cumulative	5.06173	NA	NA	5.06173	2.59259
smonkey	15	Male	Daily	10	NA	NA	NA	NA
smonkey	15	Male	Cumulative	5.83333	NA	NA	5.83333	1.66667
smonkey	16	Male	Daily	10	NA	NA	NA	NA
smonkey	16	Male	Cumulative	5.83333	NA	NA	3.77778	1.11111
smonkey	17	Male	Daily	10	NA	NA	NA	NA
smonkey	17	Male	Cumulative	6.44444	NA	NA	3.20988	0.740741
smonkey	26	Male	Daily	10	NA	NA	NA	NA
smonkey	26	Male	Cumulative	6.91358	NA	NA	2.74376	0.47619
smonkey	28	Male	Daily	10	NA	NA	NA	NA
smonkey	28	Male	Cumulative	5.01134	NA	NA	2.36111	0.47619
smonkey	29	Male	Daily	4.44444	NA	NA	NA	NA
smonkey	29	Male	Cumulative	3.75	NA	NA	2.0439	0.397805
smonkey	31	Male	Daily	10	NA	NA	NA	NA
smonkey	31	Male	Cumulative	5.04132	NA	NA	1.51235	0.26956
smonkey	33	Male	Daily	10	NA	NA	NA	NA
smonkey	33	Male	Cumulative	5.04132	NA	NA	1.45299	0.249433
smonkey	42	Male	Daily	10	NA	NA	NA	NA
smonkey	42	Male	Cumulative	5.66075	NA	NA	1.23264	0.190972
smonkey	44	Male	Daily	10	NA	NA	NA	NA
smonkey	44	Male	Cumulative	5.91837	NA	NA	1.08368	0.157632
smonkey	47	Male	Daily	4.44444	NA	NA	NA	NA
smonkey	47	Male	Cumulative	5.3125	NA	NA	0.944444	0.150816
smonkey	48	Male	Daily	10	NA	NA	NA	NA
smonkey	48	Male	Cumulative	5.3125	NA	NA	0.888889	0.123457
smonkey	50	Male	Daily	10	NA	NA	NA	NA
smonkey	50	Male	Cumulative	5.54018	NA	NA	0.84226	0.128124
smonkey	51	Male	Daily	10	NA	NA	NA	NA
smonkey	51	Male	Cumulative	4.45983	NA	NA	0.77135	0.123457
smonkey	52	Male	Daily	10	NA	NA	NA	NA
smonkey	52	Male	Cumulative	4	NA	NA	0.740741	0.115556
smonkey	56	Male	Daily	10	NA	NA	NA	NA
smonkey	56	Male	Cumulative	4	NA	NA	0.722303	0.115556
hmonkey	1	Male	Cumulative	2.6	1.92798	3.27202	3	0.75
hmonkey	1	Male	Daily	2.6	1.92798	3.27202	NA	NA
hmonkey	2	Male	Cumulative	0.796528	0.485521	1.10753	1.3125	0
hmonkey	2	Male	Daily	1.87813	-0.262269	4.01852	NA	NA
hmonkey	3	Male	Cumulative	0.490264	-0.0160175	0.996545	1.3125	0
hmonkey	3	Male	Daily	2.6875	-0.326045	5.70105	NA	NA
hmonkey	4	Male	Cumulative	0.40984	0.00917382	0.810507	1	0
hmonkey	4	Male	Daily	3	3	3	NA	NA
hmonkey	5	Male	Cumulative	0.698204	0.162013	1.23439	0.84	0
hmonkey	5	Male	Daily	4.5	1.74396	7.25604	NA	NA
hmonkey	6	Male	Cumulative	0.573204	-0.0380546	1.18446	0.75	0
hmonkey	6	Male	Daily	5	0.6974	9.3026	NA	NA
hmonkey	7	Male	Cumulative	0.381769	-0.170907	0.934444	0.428571	0
hmonkey	7	Male	Daily	4.25	-3.27955	11.7796	NA	NA
hmonkey	8	Male	Cumulative	0.237629	-0.0709905	0.546248	0.428571	0
hmonkey	8	Male	Daily	4.5	-14.5597	23.5598	NA	NA
hmonkey	9	Male	Cumulative	0.156978	0.00411266	0.309844	0.333333	0
hmonkey	9	Male	Daily	6	NA	NA	NA	NA
hmonkey	10	Male	Cumulative	0.140912	0.016683	0.265142	0.328125	0
hmonkey	10	Male	Daily	2.4	NA	NA	NA	NA
hmonkey	1	Female	Cumulative	3.2	2.28882	4.11118	4	1.33333
hmonkey	1	Female	Daily	3.2	2.28882	4.11118	NA	NA
hmonkey	2	Female	Cumulative	2.4	0.986819	3.81318	2	0
hmonkey	2	Female	Daily	2.575	0.839814	4.31019	NA	NA
hmonkey	3	Female	Cumulative	1.17262	0.319285	2.02595	1.44	0.0816327
hmonkey	3	Female	Daily	1.70949	1.3442	2.07478	NA	NA
hmonkey	4	Female	Cumulative	0.735773	-0.150355	1.6219	1.01333	0.0816327
hmonkey	4	Female	Daily	3	-9.7065	15.7065	NA	NA
hmonkey	5	Female	Cumulative	0.840012	-0.000733645	1.68076	1.01333	0
hmonkey	5	Female	Daily	4.5	1.45308	7.54692	NA	NA
hmonkey	6	Female	Cumulative	0.889496	0.130352	1.64864	0.740741	0
hmonkey	6	Female	Daily	5.33333	2.84923	7.81744	NA	NA
hmonkey	7	Female	Cumulative	0.960237	0.085598	1.83488	0.586667	0
hmonkey	7	Female	Daily	4.44444	-1.35181	10.2407	NA	NA
hmonkey	8	Female	Cumulative	0.957037	0.0816396	1.83243	0.517007	0
hmonkey	8	Female	Daily	5	-5.37481	15.3748	NA	NA
hmonkey	9	Female	Cumulative	0.5192	-0.152443	1.19084	0.444444	0
hmonkey	9	Female	Daily	6	NA	NA	NA	NA
hmonkey	10	Female	Cumulative	0.533719	-0.126089	1.19353	0.333333	0
hmonkey	10	Female	Daily	2.4	NA	NA	NA	NA
strider	1	Male	Cumulative	2.09954	1.7109	2.48817	3	0
strider	1	Male	Daily	2.09954	1.7109	2.48817	NA	NA
strider	2	Male	Cumulative	1.56184	1.17732	1.94637	1.3125	0
strider	2	Male	Daily	2.21875	1.86481	2.57269	NA	NA
strider	3	Male	Cumulative	1.19025	0.83099	1.54951	0.48	0
strider	3	Male	Daily	2.06893	1.71807	2.41979	NA	NA
strider	4	Male	Cumulative	1.00668	0.688475	1.32489	0.25	0
strider	4	Male	Daily	2.09483	1.74016	2.44949	NA	NA
strider	5	Male	Cumulative	0.802321	0.509136	1.09551	0.244898	0
strider	5	Male	Daily	2.09241	1.70009	2.48472	NA	NA
strider	6	Male	Cumulative	0.652129	0.396635	0.907622	0.0612245	0
strider	6	Male	Daily	2.00625	1.63166	2.38084	NA	NA
strider	1	Female	Cumulative	1.97557	1.56304	2.38809	3	0
strider	1	Female	Daily	1.97557	1.56304	2.38809	NA	NA
strider	2	Female	Cumulative	1.50481	1.11873	1.8909	1.3125	0
strider	2	Female	Daily	2.13947	1.76906	2.50988	NA	NA
strider	3	Female	Cumulative	1.12282	0.753415	1.49222	0.48	0
strider	3	Female	Daily	1.9256	1.50964	2.34155	NA	NA
strider	4	Female	Cumulative	0.84678	0.556727	1.13683	0.25	0
strider	4	Female	Daily	2.15325	1.73603	2.57046	NA	NA
strider	5	Female	Cumulative	0.648252	0.432311	0.864194	0.244898	0
strider	5	Female	Daily	1.96395	1.56065	2.36724	NA	NA
strider	6	Female	Cumulative	0.582579	0.371835	0.793322	0.0612245	0
strider	6	Female	Daily	1.82307	1.44715	2.19899	NA	NA
cowbird	1	Male	Daily	6	NA	NA	NA	NA
cowbird	1	Male	Cumulative	6	NA	NA	6	6
cowbird	6	Male	Daily	6	NA	NA	NA	NA
cowbird	6	Male	Cumulative	6	NA	NA	6	2.4
cowbird	8	Male	Daily	6	NA	NA	NA	NA
cowbird	8	Male	Cumulative	6	NA	NA	6	1.2
cowbird	11	Male	Daily	2.8	NA	NA	NA	NA
cowbird	11	Male	Cumulative	3.696	NA	NA	2.4	0.24
cowbird	13	Male	Daily	6	NA	NA	NA	NA
cowbird	13	Male	Cumulative	3.696	NA	NA	1.88571	0.122449
cowbird	15	Male	Daily	6	NA	NA	NA	NA
cowbird	15	Male	Cumulative	3.696	NA	NA	1.55556	0.133333
cowbird	17	Male	Daily	2.4	NA	NA	NA	NA
cowbird	17	Male	Cumulative	2.4	NA	NA	1.2	0.096
cowbird	18	Male	Daily	6	NA	NA	NA	NA
cowbird	18	Male	Cumulative	2.4	NA	NA	1.104	0.096
cowbird	19	Male	Daily	2.4	NA	NA	NA	NA
cowbird	19	Male	Cumulative	2.4	NA	NA	0.9	0.0495868
cowbird	20	Male	Daily	6	NA	NA	NA	NA
cowbird	20	Male	Cumulative	2.4	NA	NA	0.882645	0.0489796
cowbird	22	Male	Daily	6	NA	NA	NA	NA
cowbird	22	Male	Cumulative	2.4	NA	NA	0.8	0.048
cowbird	24	Male	Daily	6	NA	NA	NA	NA
cowbird	24	Male	Cumulative	1.59184	NA	NA	0.71716	0.048
cowbird	25	Male	Daily	6	NA	NA	NA	NA
cowbird	25	Male	Cumulative	1.59184	NA	NA	0.688	0.048
cowbird	26	Male	Daily	6	NA	NA	NA	NA
cowbird	26	Male	Cumulative	1.59184	NA	NA	0.636735	0.0444444
cowbird	27	Male	Daily	2.4	NA	NA	NA	NA
cowbird	27	Male	Cumulative	1.59184	NA	NA	0.56	0.0444444
cowbird	28	Male	Daily	6	NA	NA	NA	NA
cowbird	28	Male	Cumulative	1.59184	NA	NA	0.54375	0.0444444
cowbird	43	Male	Daily	6	NA	NA	NA	NA
cowbird	43	Male	Cumulative	1.59184	NA	NA	0.495309	0.0375
cowbird	46	Male	Daily	6	NA	NA	NA	NA
cowbird	46	Male	Cumulative	1.59184	NA	NA	0.4875	0.0244898
cowbird	1	Female	Daily	7	NA	NA	NA	NA
cowbird	1	Female	Cumulative	7	NA	NA	7	7
cowbird	6	Female	Daily	7	NA	NA	NA	NA
cowbird	6	Female	Cumulative	2.91667	NA	NA	7	2.91667
cowbird	8	Female	Daily	7	NA	NA	NA	NA
cowbird	8	Female	Cumulative	1.55556	NA	NA	3.37037	1.55556
cowbird	11	Female	Daily	1.55556	NA	NA	NA	NA
cowbird	11	Female	Cumulative	0.466667	NA	NA	2.42667	0.194444
cowbird	13	Female	Daily	7	NA	NA	NA	NA
cowbird	13	Female	Cumulative	0.466667	NA	NA	2.00926	0.194444
cowbird	15	Female	Daily	2.91667	NA	NA	NA	NA
cowbird	15	Female	Cumulative	0.466667	NA	NA	1.64062	0.144033
cowbird	17	Female	Daily	2.91667	NA	NA	NA	NA
cowbird	17	Female	Cumulative	0.194444	NA	NA	1.33333	0.115702
cowbird	18	Female	Daily	7	NA	NA	NA	NA
cowbird	18	Female	Cumulative	0.194444	NA	NA	1.19559	0.115702
cowbird	19	Female	Daily	2.91667	NA	NA	NA	NA
cowbird	19	Female	Cumulative	0.194444	NA	NA	1.00789	0.0833333
cowbird	20	Female	Daily	7	NA	NA	NA	NA
cowbird	20	Female	Cumulative	0.194444	NA	NA	0.92562	0.0833333
cowbird	22	Female	Daily	7	NA	NA	NA	NA
cowbird	22	Female	Cumulative	0.194444	NA	NA	0.875	0.0833333
cowbird	24	Female	Daily	7	NA	NA	NA	NA
cowbird	24	Female	Cumulative	0.333333	NA	NA	0.814596	0.0833333
cowbird	25	Female	Daily	7	NA	NA	NA	NA
cowbird	25	Female	Cumulative	0.333333	NA	NA	0.75	0.0833333
cowbird	26	Female	Daily	7	NA	NA	NA	NA
cowbird	26	Female	Cumulative	0.333333	NA	NA	0.717949	0.0484429
cowbird	27	Female	Daily	2.91667	NA	NA	NA	NA
cowbird	27	Female	Cumulative	0.333333	NA	NA	0.619792	0.0484429
cowbird	28	Female	Daily	7	NA	NA	NA	NA
cowbird	28	Female	Cumulative	0.333333	NA	NA	0.597737	0.0455729
cowbird	43	Female	Daily	7	NA	NA	NA	NA
cowbird	43	Female	Cumulative	0.333333	NA	NA	0.55599	0.0455729
cowbird	46	Female	Daily	7	NA	NA	NA	NA
cowbird	46	Female	Cumulative	0.333333	NA	NA	0.5075	0.0432099

## Sheet: Figure 2
Figure 2: Short-term temporal dynamics in multiple opportunity for selection episodes in a polygynandrous bird.
Mean (95% c.i) values for the opportunity for selection (i.e., IT, IN, IP) across multiple groups of red junglefowl (Gallus gallus) over time (days) during a breeding period
COLUMN	DESCRIPTION
Species	Species scientific name
Day_order	Day of the mating trial
Sex	Male vs Female
Method	Method of opportunity for selection calculation. Daily: reproductive success - and its components - are calculated independently on each day. Cumulative: reproductive success - and its components - are calculated cumulatively over the preceding days.
Value	Mean opportunity for selection. Which episode of selection is delineated in the column Metric.
Metric	The episode of selection the column value represents. It = opportunity for total sexual selection; In = opportunity for sexual selection on partner fecundity; Ip = opportunity for postcopulatory sexual selection.
ci.lwr	Upper limit of the 95% confidence intervals of observed opportunity values
ci.upr	Lower limit of the 95% confidence intervals of observed opportunity values
upper.sim	Upper limit of the 95% range of the simulated opportunity values
lower.sim	Lower limit of the 95% range of the simulated opportunity values
Species	Day_order	Sex	Method	Value	Metric	ci.lwr	ci.upr	upper.sim	lower.sim
Gallus_gallus	1	Female	Daily	5.9798	It	4.31415	7.64545	NA	NA
Gallus_gallus	2	Female	Daily	3.78486	It	2.27192	5.29779	NA	NA
Gallus_gallus	3	Female	Daily	2.91722	It	1.7352	4.09925	NA	NA
Gallus_gallus	4	Female	Daily	2.24148	It	1.69779	2.78516	NA	NA
Gallus_gallus	5	Female	Daily	2.1757	It	1.41928	2.93213	NA	NA
Gallus_gallus	6	Female	Daily	2.29836	It	1.60129	2.99544	NA	NA
Gallus_gallus	7	Female	Daily	3.39741	It	1.16813	5.62668	NA	NA
Gallus_gallus	8	Female	Daily	2.54456	It	1.37038	3.71874	NA	NA
Gallus_gallus	9	Female	Daily	3.45947	It	1.65103	5.26791	NA	NA
Gallus_gallus	10	Female	Daily	2.72568	It	2.07567	3.37569	NA	NA
Gallus_gallus	1	Female	Cumulative	5.9798	It	4.31415	7.64545	12	1.52727
Gallus_gallus	2	Female	Cumulative	2.39355	It	1.15279	3.6343	5.45455	0.531931
Gallus_gallus	3	Female	Cumulative	1.63205	It	0.885617	2.37847	2.54545	0.250818
Gallus_gallus	4	Female	Cumulative	1.04546	It	0.631949	1.45897	1.45455	0.20202
Gallus_gallus	5	Female	Cumulative	0.772239	It	0.480096	1.06438	0.954545	0.132117
Gallus_gallus	6	Female	Cumulative	0.701708	It	0.435946	0.967469	0.715587	0.105767
Gallus_gallus	7	Female	Cumulative	0.676551	It	0.3735	0.979602	0.590909	0.09422
Gallus_gallus	8	Female	Cumulative	0.552752	It	0.335508	0.769996	0.502885	0.0751315
Gallus_gallus	9	Female	Cumulative	0.509529	It	0.310293	0.708765	0.429555	0.0694392
Gallus_gallus	10	Female	Cumulative	0.461885	It	0.301483	0.622288	0.38881	0.0613233
Gallus_gallus	1	Male	Daily	5.21605	It	3.92218	6.50992	NA	NA
Gallus_gallus	2	Male	Daily	4.43291	It	3.01047	5.85534	NA	NA
Gallus_gallus	3	Male	Daily	3.40746	It	2.7292	4.08572	NA	NA
Gallus_gallus	4	Male	Daily	3.58593	It	2.61595	4.55591	NA	NA
Gallus_gallus	5	Male	Daily	3.05422	It	2.32678	3.78165	NA	NA
Gallus_gallus	6	Male	Daily	3.218	It	2.17155	4.26445	NA	NA
Gallus_gallus	7	Male	Daily	3.22182	It	1.96663	4.47702	NA	NA
Gallus_gallus	8	Male	Daily	3.3329	It	2.14617	4.51963	NA	NA
Gallus_gallus	9	Male	Daily	3.87679	It	2.60224	5.15134	NA	NA
Gallus_gallus	10	Male	Daily	3.28768	It	2.73519	3.84016	NA	NA
Gallus_gallus	1	Male	Cumulative	5.21605	It	3.92218	6.50992	10	1.66667
Gallus_gallus	2	Male	Cumulative	3.18033	It	2.02834	4.33232	5.62222	0.625
Gallus_gallus	3	Male	Cumulative	2.32906	It	1.78199	2.87612	3.20988	0.401052
Gallus_gallus	4	Male	Cumulative	2.10892	It	1.59267	2.62517	2.10285	0.27393
Gallus_gallus	5	Male	Cumulative	1.6926	It	1.24488	2.14032	1.53511	0.21214
Gallus_gallus	6	Male	Cumulative	1.53503	It	1.09282	1.97724	1.21543	0.164399
Gallus_gallus	7	Male	Cumulative	1.39533	It	1.00906	1.7816	1.0108	0.136054
Gallus_gallus	8	Male	Cumulative	1.43748	It	0.971135	1.90382	0.874653	0.117585
Gallus_gallus	9	Male	Cumulative	1.36208	It	0.935244	1.78892	0.765284	0.098329
Gallus_gallus	10	Male	Cumulative	1.24824	It	0.960879	1.5356	0.689717	0.0938009
Gallus_gallus	1	Male	Daily	1.87663	In	1.02999	2.72327	NA	NA
Gallus_gallus	2	Male	Daily	1.3131	In	0.647631	1.97857	NA	NA
Gallus_gallus	3	Male	Daily	0.435048	In	0.242646	0.62745	NA	NA
Gallus_gallus	4	Male	Daily	0.780071	In	0.425105	1.13504	NA	NA
Gallus_gallus	5	Male	Daily	0.497484	In	0.272036	0.722931	NA	NA
Gallus_gallus	6	Male	Daily	0.798466	In	0.435838	1.16109	NA	NA
Gallus_gallus	7	Male	Daily	0.863336	In	0.323075	1.4036	NA	NA
Gallus_gallus	8	Male	Daily	0.858721	In	0.163742	1.5537	NA	NA
Gallus_gallus	9	Male	Daily	1.27716	In	0.380681	2.17364	NA	NA
Gallus_gallus	10	Male	Daily	0.952913	In	0.588268	1.31756	NA	NA
Gallus_gallus	1	Male	Cumulative	1.87663	In	1.02999	2.72327	10	0.421875
Gallus_gallus	2	Male	Cumulative	0.852302	In	0.112497	1.59211	2.09877	0.0616049
Gallus_gallus	3	Male	Cumulative	0.34457	In	0.206639	0.4825	0.621119	0.0225187
Gallus_gallus	4	Male	Cumulative	0.235166	In	0.13	0.340332	0.251325	0.0109237
Gallus_gallus	5	Male	Cumulative	0.152828	In	0.0819238	0.223732	0.118809	0.00555112
Gallus_gallus	6	Male	Cumulative	0.0971256	In	0.0508078	0.143443	0.0638546	0.00314064
Gallus_gallus	7	Male	Cumulative	0.0716034	In	0.0388595	0.104347	0.0410189	0.00205699
Gallus_gallus	8	Male	Cumulative	0.0520295	In	0.0289333	0.0751257	0.0272709	0.00138034
Gallus_gallus	9	Male	Cumulative	0.0535989	In	0.0314051	0.0757926	0.0181051	0.000899426
Gallus_gallus	10	Male	Cumulative	0.0524124	In	0.0229314	0.0818933	0.0137032	0.000642646
Gallus_gallus	1	Male	Daily	1.62751	Ip	1.16907	2.08594	NA	NA
Gallus_gallus	2	Male	Daily	0.889341	Ip	0.644668	1.13401	NA	NA
Gallus_gallus	3	Male	Daily	1.20041	Ip	0.869318	1.53149	NA	NA
Gallus_gallus	4	Male	Daily	1.00053	Ip	0.685555	1.3155	NA	NA
Gallus_gallus	5	Male	Daily	1.15305	Ip	0.869492	1.43661	NA	NA
Gallus_gallus	6	Male	Daily	0.971085	Ip	0.736365	1.20581	NA	NA
Gallus_gallus	7	Male	Daily	0.927286	Ip	0.636062	1.21851	NA	NA
Gallus_gallus	8	Male	Daily	1.07865	Ip	0.754904	1.4024	NA	NA
Gallus_gallus	9	Male	Daily	0.933793	Ip	0.486891	1.3807	NA	NA
Gallus_gallus	10	Male	Daily	0.977673	Ip	0.551789	1.40356	NA	NA
Gallus_gallus	1	Male	Cumulative	1.62751	Ip	1.16907	2.08594	4	0
Gallus_gallus	2	Male	Cumulative	1.4954	Ip	1.22792	1.76288	2.97521	0.372396
Gallus_gallus	3	Male	Cumulative	1.40472	Ip	1.12184	1.6876	2.28167	0.354166
Gallus_gallus	4	Male	Cumulative	1.16622	Ip	0.954926	1.37751	1.66078	0.238525
Gallus_gallus	5	Male	Cumulative	1.04524	Ip	0.846474	1.244	1.21507	0.157214
Gallus_gallus	6	Male	Cumulative	0.889841	Ip	0.729513	1.05017	0.941481	0.118672
Gallus_gallus	7	Male	Cumulative	0.866422	Ip	0.692174	1.04067	0.78369	0.101501
Gallus_gallus	8	Male	Cumulative	0.920004	Ip	0.709744	1.13026	0.676979	0.0852239
Gallus_gallus	9	Male	Cumulative	0.872749	Ip	0.627457	1.11804	0.57487	0.0760035
Gallus_gallus	10	Male	Cumulative	0.82973	Ip	0.646636	1.01282	0.512632	0.0697367
